# Supplementary material for: Pharmacological Investigation of Tongqiao Jiuxin Oil Against High-Altitude Hypoxia: Integrating Chemical Profiling, Network Pharmacology, and Experimental Validation
Source: Pharmaceuticals (Basel). 2025 Aug 2;18(8):1153. doi: 10.3390/ph18081153 (PMC12389502; doi:10.3390/ph18081153)
Supplement: Supplementary file 1 [file pharmaceuticals-18-01153-s001.zip]

Archive with 240 entries (239 files):
- compound structures/
- compound structures/M0001.png
- compound structures/M0002.png
- compound structures/M0003.png
- compound structures/M0004.png
- compound structures/M0005.png
- compound structures/M0006.png
- compound structures/M0007.png
- compound structures/M0008.png
- compound structures/M0009.png
- compound structures/M0010.png
- compound structures/M0011.png
- compound structures/M0012.png
- compound structures/M0013.png
- compound structures/M0014.png
- compound structures/M0015.png
- compound structures/M0016.png
- compound structures/M0017.png
- compound structures/M0018.png
- compound structures/M0019.png
- compound structures/M0020.png
- compound structures/M0021.png
- compound structures/M0022.png
- compound structures/M0023.png
- compound structures/M0024.png
- compound structures/M0025.png
- compound structures/M0026.png
- compound structures/M0027.png
- compound structures/M0028.png
- compound structures/M0029.png
- compound structures/M0030.png
- compound structures/M0031.png
- compound structures/M0032.png
- compound structures/M0033.png
- compound structures/M0034.png
- compound structures/M0035.png
- compound structures/M0036.png
- compound structures/M0037.png
- compound structures/M0038.png
- compound structures/M0039.png
- compound structures/M0040.png
- compound structures/M0041.png
- compound structures/M0042.png
- compound structures/M0043.png
- compound structures/M0044.png
- compound structures/M0045.png
- compound structures/M0046.png
- compound structures/M0047.png
- compound structures/M0048.png
- compound structures/M0049.png
- compound structures/M0050.png
- compound structures/M0051.png
- compound structures/M0052.png
- compound structures/M0053.png
- compound structures/M0054.png
- compound structures/M0055.png
- compound structures/M0056.png
- compound structures/M0057.png
- compound structures/M0058.png
- compound structures/M0059.png
- compound structures/M0060.png
- compound structures/M0061.png
- compound structures/M0062.png
- compound structures/M0063.png
- compound structures/M0064.png
- compound structures/M0065.png
- compound structures/M0066.png
- compound structures/M0067.png
- compound structures/M0068.png
- compound structures/M0069.png
- compound structures/M0070.png
- compound structures/M0071.png
- compound structures/M0072.png
- compound structures/M0073.png
- compound structures/M0074.png
- compound structures/M0075.png
- compound structures/M0076.png
- compound structures/M0077.png
- compound structures/M0078.png
- compound structures/M0079.png
- compound structures/M0080.png
- compound structures/M0081.png
- compound structures/M0082.png
- compound structures/M0083.png
- compound structures/M0084.png
- compound structures/M0085.png
- compound structures/M0086.png
- compound structures/M0087.png
- compound structures/M0088.png
- compound structures/M0089.png
- compound structures/M0090.png
- compound structures/M0091.png
- compound structures/M0092.png
- compound structures/M0093.png
- compound structures/M0094.png
- compound structures/M0095.png
- compound structures/M0096.png
- compound structures/M0097.png
- compound structures/M0098.png
- compound structures/M0099.png
- compound structures/M0100.png
- compound structures/M0101.png
- compound structures/M0102.png
- compound structures/M0103.png
- compound structures/M0104.png
- compound structures/M0105.png
- compound structures/M0106.png
- compound structures/M0107.png
- compound structures/M0108.png
- compound structures/M0109.png
- compound structures/M0110.png
- compound structures/M0111.png
- compound structures/M0112.png
- compound structures/M0113.png
- compound structures/M0114.png
- compound structures/M0115.png
- compound structures/M0116.png
- compound structures/M0117.png
- compound structures/M0118.png
- compound structures/M0119.png
- compound structures/M0120.png
- compound structures/M0121.png
- compound structures/M0122.png
- compound structures/M0123.png
- compound structures/M0124.png
- compound structures/M0125.png
- compound structures/M0126.png
- compound structures/M0127.png
- compound structures/M0128.png
- compound structures/M0129.png
- compound structures/M0130.png
- compound structures/M0131.png
- compound structures/M0132.png
- compound structures/M0133.png
- compound structures/M0134.png
- compound structures/M0135.png
- compound structures/M0136.png
- compound structures/M0137.png
- compound structures/M0138.png
- compound structures/M0139.png
- compound structures/M0140.png
- compound structures/M0141.png
- compound structures/M0142.png
- compound structures/M0143.png
- compound structures/M0144.png
- compound structures/M0145.png
- compound structures/M0146.png
- compound structures/M0147.png
- compound structures/M0148.png
- compound structures/M0149.png
- compound structures/M0150.png
- compound structures/M0151.png
- compound structures/M0152.png
- compound structures/M0153.png
- compound structures/M0154.png
- compound structures/M0155.png
- compound structures/M0156.png
- compound structures/M0157.png
- compound structures/M0158.png
- compound structures/M0159.png
- compound structures/M0160.png
- compound structures/M0161.png
- compound structures/M0162.png
- compound structures/M0163.png
- compound structures/M0164.png
- compound structures/M0165.png
- compound structures/M0166.png
- compound structures/M0167.png
- compound structures/M0168.png
- compound structures/M0169.png
- compound structures/M0170.png
- compound structures/M0171.png
- compound structures/M0172.png
- compound structures/M0173.png
- compound structures/M0174.png
- compound structures/M0175.png
- compound structures/M0176.png
- compound structures/M0177.png
- compound structures/M0178.png
- compound structures/M0179.png
- compound structures/M0180.png
- compound structures/M0181.png
- compound structures/M0182.png
- compound structures/M0183.png
- compound structures/M0184.png
- compound structures/M0185.png
- compound structures/M0186.png
- compound structures/M0187.png
- compound structures/M0188.png
- compound structures/M0189.png
- compound structures/M0190.png
- compound structures/M0191.png
- compound structures/M0192.png
- compound structures/M0193.png
- compound structures/M0194.png
- compound structures/M0195.png
- compound structures/M0196.png
- compound structures/M0197.png
- compound structures/M0198.png
- compound structures/M0199.png
- compound structures/M0200.png
- compound structures/M0201.png
- compound structures/M0202.png
- compound structures/M0203.png
- compound structures/M0204.png
- compound structures/M0205.png
- compound structures/M0206.png
- compound structures/M0207.png
- compound structures/M0208.png
- compound structures/M0209.png
- compound structures/M0210.png
- compound structures/M0211.png
- compound structures/M0212.png
- compound structures/M0213.png
- compound structures/M0214.png
- compound structures/M0215.png
- compound structures/M0216.png
- compound structures/M0217.png
- compound structures/M0218.png
- compound structures/M0219.png
- compound structures/M0220.png
- compound structures/M0221.png
- compound structures/M0222.png
- compound structures/M0223.png
- compound structures/M0224.png
- compound structures/M0225.png
- compound structures/M0226.png
- compound structures/M0227.png
- compound structures/M0228.png
- compound structures/M0229.png
- compound structures/M0230.png
- compound structures/M0231.png
- compound structures/M0232.png
- compound structures/M0233.png
- compound structures/M0234.png
- compound structures/M0235.png
- compound structures/M0236.png
- compound structures/M0237.png
- compound structures/M0238.png
- Table S1.xlsx
